# Supplementary material for: Regulation of serotonin production by specific microbes from piglet gut
Source: J Anim Sci Biotechnol. 2023 Aug 5;14:111. doi: 10.1186/s40104-023-00903-7 (PMC10403853; doi:10.1186/s40104-023-00903-7)
Supplement: Supplementary file 1 — Additional file 1: Table S1. The composition and analyzed nutrient contents of experimental diets. Table S2. The primer sequences of bacteria. Table S3. The primer sequences of genes. Table S4. The identity of isolated bacteria. [file 40104_2023_903_MOESM1_ESM.xlsx]

## Sheet: Table S1
Table S1. The composition and analyzed nutrient contents of experimental diets
Items	Composition, %
Corn	67.7
Soybean meal	20
Fish meal	1
Limestone	0.72
Calcium hydrophosphate	1.1
Soy protein concentrate	2
Soybean oil	2
Salt	0.3
Choline chloride	0.1
Fine rice bran	2.32
L-Lys, 98.5%	0.54
DL-Met, 99%	0.23
L-Thr, 98.5%	0.21
L-Trp, 98%	0.05
L-Val, 98.5%	0.1
L-Ile, 99%	0.06
L-Leu, 99%	0.13
L-Phe, 99%	0.09
L-His, 99%	0.07
Chromium oxide	0.3
Premixa	1
Nutrient levels, %
Net energyb , kcal/kg	2370.2
CP	17.42
EE	4.81
ADF	4.6
NDF	14.2
Ash	4.83
Ca	0.63
P	0.53
AA composition, % (DM basis)
TLys	1.25
TMet	0.49
TThr	0.82
TTrp	0.24
TVal	0.89
TIle	0.71
TLeu	1.58
TPhe	0.92
THis	0.49
TArg	1.12
TTyr	0.58
TCys	0.26
Met+Cys	0.74
aSupplied the following per kg of diet: 8,000 IU, vitamin A; 2400 IU, vitamin D3; 20 mg, vitamin E; 15 mg, pantothenic acid; 5 mg, vitamin B6; 0.3 mg, biotin; 3 mg, folic acid; 0.03 mg, vitamin B12; 40 mg, ascorbic acid; 120 mg, Fe; 25 mg, Cu; 20 mg, Mn; 150 mg, Zn; 0.5 mg, I; 0.30 mg, Se.	bValues for net energy were calculated, the contents of ether extract, crude protein, acid-detergent fibre, neutral-detergent fibre, ash, Ca, and P were analyzed.
DM, dry matter; T, Total; AA, amino acid

## Sheet: Table S2
Table S2. The primer sequences of bacteria
Targeted bacteria	Primer sequence (F:5'->3')	Primer sequence (R:5'->3')
Total bacteria	GTGSTGCAYGGYYGTCGTCA	ACGTCRTCCMCNCCTTCCTC
Clostridium cluster IV	GCACAAGCAGTGGAGT	CTTCCTCCGTTTTGTCAA
Clostridium cluster XIVa	CGGTACCTGACTAAGAAGC	AGTTTYATTCTTGCGAACG
Blautia	GTGAAGGAAGAAGTATCTCGG	TTGGTAAGGTTCTTCGCGTT
Roseburia	GCGGTRCGGCAAGTCTGA	CCTCCGACACTCTAGTMCGAC
Dorea	GCAGCTAACGCAATAAGCAG	CTTCCATTACGAAGCGGTC
Ruminococcus	GAAAGCGTGGGGAGCAAACAGG	GACGACAACCATGCACCACCTG
Peptostreptococcus	AACTCCGGTGGTATCAGATG	GGGGCTTCTGAGTCAGGTA
Veillonella	A(C/T)CAACCTGCCCTTCAGA	CGTCCCGATTAACAGAGCTT
Enterococcus	CCCTTATTGTTAGTTGCCATCATT	ACTCGTTGTACTTCCCATTGT
Lactobacillus	AGCAGTAGGGAATCTTCCA	ATTCCACCGCTACACATG
Prevotella	CACRGTAAACGATGGATGCC	GGTCGGGTTGCAGACC
Bacteroides	GAAGGTCCCCCACATTG	CGCKACTTGGCTGGTTCAG
Limosilactobacillus reuteri	GATTGACGATGGATCACCAGT	CATCCCAGAGTGATAGCCAA
Lactobacillus amylovorus	CAAGCACGATTGGCAAGATG	ATTGGATTCCGCTTCTGTGG
Ligilactobacillus salivarius	TACACCGAATGCTTGCATTCA	AGGATCATGCGATCCTTAGAGA
Lactobacillus johnsonii	AGAGAGAAACTCAACTTGAAATA	CCTTCATTAACCTTAACAGTTAA
Lacticaseibacillus paracasei	CAATGCCGTGGTTGTTGGAA	GCCAATCACCGCATTAATCG
Lactobacillus Mucosae	ACGGACTTGACGTTGGTTTAC	GTGATAGCCGAAACCACCTT
Lactobacillus agilis	TCGTAGCTTGCTACACCGATTG	CATAATGACCATGCGATCATCA
	27F	1492R
1492R/27F	AGAGTTTGATCCTGGCTCAG	TACGGCTACCTTGTTACGACTT

## Sheet: Table S3
Table S3. The primer sequences of genes
Targeted gene	Primer sequence (F:5'->3')	Primersequence(R:5'->3')
TPH1 (pig)	TGGATCTGAACTGGATGCTG	CGGTTCCCCAGGTCTTAATC
Maoa (pig)	CAATGGAGCGGTTACATGGA	TGACACCTTCCCCAAAGCA
5-HT1BR (pig)	TCGGACATCACCTGTTGCA	AGCGGTCCAAAGCGATGA
5-HT2AR (pig)	GCAAGGTGCTGGGCATAGTC	ACGGCCATGATGTTGGTGAT
5-HT2BR (pig)	GCCCTGCCTGGTTATTTCTTG	CCACTGAAATGGCACAAAGATG
IDO1 (pig)	TCAATGTTCTTCGCATATAC	CTGGTGGATATAGGTTCTC
SERT (pig)	AGTACCACCGAAATGGATGC	AGGAGTTCTTGCAGCTGGTC
β-actin (pig)	CTCTTCCAGCCCTCCTTCCT	GCGTAGAGGTCCTCCTGATGT
TPH1 (rat)	CAAGGAGAACAAAGACCATTC	CGCAGTCCACAAAAATCTCA
IDO1 (rat)	AGCACTGGAGAAGGCACTGT	ACGTGGAAAAAGGTGTCTGG
SERT (rat)	ATGGAGACCAGCACACCCTTGA	GTGGGGACACCCTTCTGTA
β-actin (rat)	GGACCTGACAGACTACCTCA	GTTGCCAATAGTGATGACCT
FFAR2 (rat)	AACGGGAAGCCTCGTTCT	TTCAGGGGTTTCTTCCACCT
ACSS2 (rat)	TTCTTTCCCGTTCTTTGG	CAGTAATAGCCGTCCTGATC
P300 (rat)	AAGCACCAGTGTCTCAAGCA	CCCTGGAGGCATTATAGGAGA
CBP (rat)	AAGAATATGGCTCCGATTGC	TGAGGATCTCATGGTAAACAGC
PCAF (rat)	GCTTTACAGCACGCTCAAGA	GTTCCATGAAGGGCCAAG
TIP60 (rat)	ACAATGTGGCCTGCATCTT	CTTCTACTTTCGAGAGTTCATAGCTG
GCN5 (rat)	TCGTCTTCTGTGCTGTCACC	TCGGCGTAGGTGAGGAAGTA
HDAC1 (rat)	GCGAGCAAGATGGCGCAGACT	GTGAGGCTTCATTGGGTGCCCT
HDAC2 (rat)	CTCCGGGCTGTCCTTGCTGC	GCCGCCTCCTTGACTGTACGC
HDAC3 (rat)	CCAGGCCTCCCAGCATGACA	CCGGGAAACACAGGGCAGTCG
HDAC6 (rat)	TGTGGCTGCCCGCTATGCAC	GGGGCCAGAACCGACCATGC
ZBP-89 (rat)	GACAACCAGACCCTTCCAAA	CGAAGGTTCACCTGTCCATT
FFAR3 (rat)	TGACCATTTCGGACCTGCTT	TGGGTAGGCTACGCTCAGAA
Olfr78 (rat)	ACCGGTATGTGGCTATCTGC	GTGGGAGAGCACATTGGAGT
Olfr558 (rat)	GTGCTCAACCCCATCGTCTA	AATGGAGGAAGGTTTCATCTTGGA

## Sheet: Table S4
Table S4. The identity of isolated bacteria
Scientific Name	Per.ident
Lactobacillus johnsonii	0.9959
Lactobacillus animalis	0.9938
Limosilactobacillus reuteri	0.9985
Streptococcus gallolyticus	1
Streptococcus alactolyticus	0.9978
Veillonella parvula	1
Pediococcus acidilactici	1
Shigella sonnei	1
Enterococcus faecalis	1
Erysipelatoclostridium ramosum	1
Enterococcus viikkiensis	1
